# Supplementary material for: Photoelectrochemical Performance of Nanotubular Fe2O3–TiO2 Electrodes under Solar Radiation
Source: Nanomaterials (Basel). 2022 May 3;12(9):1546. doi: 10.3390/nano12091546 (PMC9131132; doi:10.3390/nano12091546)
Supplement: Supplementary file 1 [file nanomaterials-12-01546-s001.zip]

Archive with 1 entries (1 files):
- nanomaterials-1683132-SI.pdf
